# Supplementary material for: Jumping is not just about height: Biosocial becomings as an integrative approach in understanding contextualized jump performance in Maasai society
Source: PLoS One. 2022 Dec 1;17(12):e0278547. doi: 10.1371/journal.pone.0278547 (PMC9714807; doi:10.1371/journal.pone.0278547)
Supplement: S1 Data — (XLSX) [file pone.0278547.s001.xlsx]

## Sheet: DLJ coding by two observers
		contact (before)			Flight			contact (after)
	DLJ	observer-Tn	observer- Tk		observer-Tn	observer- Tk		observer-Tn	observer- Tk
	1	00:04:14	00:04:14		00:04:30	00:04:31		00:05:08	00:05:08
	2	00:05:08	00:05:08		00:05:22	00:05:21		00:06:00	00:06:01
	3	00:07:41	00:07:41		00:07:54	00:07:53		00:08:34	00:08:35
	4	00:08:34	00:08:35		00:08:46	00:08:45		00:09:29	00:09:29
	5	00:12:06	00:12:07		00:12:24	00:12:23		00:13:00	00:13:00
	6	00:19:05	00:19:07		00:19:23	00:19:22		00:20:00	00:20:00
	7	00:20:00	00:20:00		00:20:14	00:20:14		00:20:53	00:20:53
	8	00:20:53	00:20:53		00:21:07	00:21:06		00:21:48	00:21:48
	9	00:30:27	00:30:27		00:30:43	00:30:43		00:31:20	00:31:20
	10	00:31:20	00:31:20		00:31:36	00:31:35		00:32:13	00:32:13
	11	00:36:41	00:36:41		00:36:56	00:36:56		00:37:31	00:37:30
	12	00:37:31	00:37:30		00:37:47	00:37:47		00:38:25	00:38:25
	13	00:38:25	00:38:25		00:38:39	00:38:38		00:39:19	00:39:20
	14	00:40:29	N		00:40:43	N		00:41:02	N
	15	00:41:02	00:41:02		00:41:15	00:41:14		00:41:56	00:41:56
	16	00:41:56	00:41:56		00:42:08	00:42:08		00:42:52	00:42:52
	17	00:42:52	00:42:52		00:43:03	00:43:02		00:43:45	00:43:45
	18	00:43:45	00:43:45		00:43:56	00:43:56		00:44:40	00:44:40
	19	00:48:01	00:48:02		00:48:19	00:48:18		00:48:56	00:48:56
	20	00:48:56	00:48:56		00:49:10	00:49:10		00:49:49	00:49:49
	21	00:49:49	00:49:49		00:50:02	00:50:02		00:50:44	00:50:44
	22	00:59:22	N		00:59:47	N		01:00:12	N
	23	01:00:12	01:00:12		01:00:27	01:00:26		01:01:01	01:01:02
	24	01:06:16	01:06:15		01:06:32	01:06:31		01:07:08	01:07:08
	25	01:14:48	01:14:47		01:15:04	01:15:03		01:15:41	01:15:42
	26	01:15:41	01:15:42		01:15:54	01:15:54		01:16:33	01:16:33
	27	01:16:33	01:16:33		01:16:46	01:16:46		01:17:23	01:17:24
	28	01:17:23	01:17:24		01:17:38	01:17:37		01:18:16	01:18:17
	29	01:18:16	01:18:17		01:18:31	01:18:30		01:19:08	01:19:08
	30	01:19:08	01:19:08		01:19:21	01:19:20		01:19:59	01:19:59
	31	01:19:59	01:19:59		01:20:13	01:20:13		01:20:52	01:20:52
	32	01:20:52	01:20:52		01:21:08	01:21:07		01:21:48	01:21:48
	33	01:34:40	01:34:39		01:34:52	01:34:51		01:35:33	01:35:33
	34	01:35:33	01:35:33		01:35:44	01:35:43		01:36:25	01:36:26
	35	01:36:25	01:36:26		01:36:37	01:36:36		01:37:18	01:37:19
	36	01:39:49	01:39:48		01:40:08	01:40:07		01:40:39	01:40:39
	37	01:40:39	01:40:39		01:41:01	01:41:00		01:41:28	01:41:29
	38	01:41:28	01:41:29		01:41:49	01:41:48		01:42:15	01:42:15
	39	01:45:52	01:45:50		01:46:05	01:46:04		01:46:39	01:46:40
	40	01:46:39	01:46:40		01:46:52	01:46:51		01:47:32	01:47:32
	41	01:47:32	01:47:32		01:47:45	01:47:44		01:48:24	01:48:24
	42	01:48:24	01:48:24		01:48:37	01:48:36		01:49:18	01:49:18
	43	02:02:04	02:02:04		02:02:20	02:02:20		02:02:58	02:02:58
	44	02:08:14	02:08:14		02:08:28	02:08:27		02:09:02	02:09:02
	45	02:09:02	02:09:02		02:09:19	02:09:18		02:09:58	02:09:58
	46	02:19:33	02:19:31		02:19:43	02:19:43		02:20:23	02:20:23
	47	02:20:23	02:20:23		02:20:35	02:20:35		02:21:17	02:21:17
	48	02:21:17	02:21:17		02:21:29	02:21:28		02:22:09	02:22:09
	49	02:22:09	02:22:09		02:22:22	02:22:21		02:23:03	02:23:03
	50	02:27:16	02:27:17		02:27:34	02:27:33		02:28:12	02:28:12
	51	02:31:48	02:31:48		02:32:03	02:32:02		02:32:39	02:32:39
	52	02:32:39	N		02:33:11	N		02:33:31	N
	53	02:33:31	02:33:31		02:33:45	02:33:44		02:34:20	02:34:21
	54	02:42:07	02:42:07		02:42:24	02:42:23		02:42:58	02:42:58
	55	02:42:58	02:42:58		02:43:13	02:43:12		02:43:50	02:43:50
	56	02:47:20	02:47:20		02:47:38	02:47:37		02:48:10	02:48:10
	57	02:57:39	02:57:39		02:57:56	02:57:55		02:58:33	02:58:33
	58	02:58:33	02:58:33		02:58:47	02:58:46		02:59:22	02:59:22
	59	03:12:32	03:12:32		03:12:53	03:12:52		03:13:25	03:13:26
	60	03:13:25	03:13:26		03:13:45	03:13:44		03:14:16	03:14:17
	61	03:14:16	03:14:17		03:14:37	03:14:36		03:15:09	03:15:08
	62	03:15:09	03:15:08		03:15:28	03:15:27		03:16:01	03:16:01
	63	03:16:01	03:16:01		03:16:20	03:16:19		03:16:52	03:16:52
	64	03:16:52	03:16:52		03:17:12	03:17:11		03:17:43	03:17:43
	65	03:19:25	03:19:25		03:19:49	03:19:48		03:20:19	03:20:20
	66	03:20:19	03:20:20		03:20:41	03:20:40		03:21:11	03:21:12
	67	03:21:11	03:21:12		03:21:34	03:21:33		03:22:07	03:22:07
	68	N	N		03:25:44	03:25:43		03:26:21	03:26:22
	69	03:29:48	03:29:48		03:30:07	03:30:06		03:30:41	03:30:42
	70	03:30:41	03:30:42		03:30:59	03:30:59		03:31:34	03:31:34
	71	03:35:49	N		03:36:12	03:36:11		03:36:42	03:36:42
	72	03:39:21	03:39:21		03:39:38	03:39:37		03:40:16	03:40:16
	73	03:40:16	03:40:16		03:40:30	03:40:29		03:41:07	03:41:07
	74	03:41:07	03:41:07		03:41:21	03:41:20		03:41:58	03:41:58
	75	03:41:58	03:41:58		03:42:13	03:42:12		03:42:51	03:42:51
	76	03:47:07	03:47:09		03:47:23	03:47:22		03:48:01	03:48:01
	77	03:48:01	03:48:01		03:48:14	03:48:14		03:48:54	03:48:54
	78	03:48:54	03:48:54		03:49:08	03:49:07		03:49:50	03:49:50
	79	03:55:52	03:55:52		03:56:04	03:56:03		03:56:45	03:56:45
	80	03:56:45	03:56:45		03:56:56	03:56:56		03:57:39	03:57:39
	81	03:57:39	03:57:39		03:57:51	03:57:50		03:58:32	03:58:33
	82	03:58:32	03:58:33		03:58:44	03:58:44		03:59:27	03:59:27
	83	04:19:31	04:19:30		04:19:46	04:19:46		04:20:23	04:20:23
	84	04:20:23	04:20:23		04:20:39	04:20:39		04:21:15	04:21:16
	85	04:21:15	04:21:16		04:21:28	04:21:29		04:22:07	04:22:06
	86	04:22:07	04:22:06		04:22:20	04:22:19		04:22:58	04:22:58
	87	04:23:54	04:23:54		04:24:08	04:24:08		04:24:40	04:24:41
	88	04:24:40	04:24:41		04:24:56	04:24:55		04:25:33	04:25:33
	89	04:25:33	04:25:33		04:25:47	04:25:46		04:26:28	04:26:28
	90	04:40:25	04:40:26		04:40:40	04:40:40		04:41:08	04:41:09
	91	04:41:08	04:41:09		04:41:21	04:41:20		04:41:54	04:41:54
	92	04:47:56	04:47:57		04:48:10	04:48:10		04:48:49	04:48:50
	93	04:48:49	04:48:50		04:49:01	04:49:00		04:49:43	04:49:44
	94	04:49:43	04:49:44		04:49:54	04:49:54		04:50:36	04:50:36
	95	04:50:36	04:50:36		04:50:47	04:50:47		04:51:29	04:51:29
	96	04:51:29	04:51:29		04:51:41	04:51:40		04:52:22	04:52:22
	97	04:52:22	04:52:22		04:52:34	04:52:33		04:53:16	04:53:16
	98	04:58:21	04:58:21		04:58:38	04:58:37		04:59:16	04:59:16
	99	04:59:16	04:59:16		05:59:29	04:59:28		N	05:00:09
	100	N	05:00:09		05:00:20	05:00:20		05:01:03	05:01:04
	101	05:04:26	05:04:27		05:04:43	05:04:42		05:05:21	05:05:21
	102	05:05:21	05:05:21		05:05:35	05:05:34		05:06:14	05:06:15
	103	05:06:14	05:06:15		05:06:28	05:06:27		05:07:07	05:07:08
	104	05:07:07	05:07:08		05:07:20	05:07:20		05:07:58	05:07:58
	105	05:07:58	05:07:58		05:08:13	05:08:12		05:08:51	05:08:52
	106	05:08:51	05:08:52		05:09:06	05:09:05		05:09:43	05:09:44
	107	05:09:43	05:09:44		05:09:59	05:09:58		05:10:36	05:10:37
	108	05:10:36	05:10:37		05:10:51	05:10:50		05:11:28	05:11:29
	109	05:11:28	05:11:29		05:11:44	05:11:43		05:12:21	05:12:22
	110	05:12:21	05:12:22		05:12:36	05:12:36		05:13:14	05:13:15
	111	05:13:14	05:13:15		05:13:28	05:13:28		05:14:07	05:14:08
	112	05:16:43	05:16:44		05:17:00	05:16:59		05:17:34	05:17:35
	113	05:17:34	05:17:35		05:17:53	05:17:52		05:18:26	05:18:27
	114	05:18:26	05:18:27		05:18:42	05:18:41		05:19:18	05:19:18
	115	05:35:45	05:35:45		05:36:00	05:35:59		05:36:38	05:36:38
	116	05:36:38	05:36:38		05:36:51	05:36:50		05:37:30	05:37:31
	117	05:37:30	05:37:31		05:37:42	05:37:42		05:38:25	05:38:25
	118	05:40:58	05:40:58		05:41:11	05:41:11		05:41:51	05:41:52
	119	05:41:51	05:41:52		05:42:03	05:42:02		05:42:45	05:42:45
	120	05:42:45	05:42:45		05:42:57	05:42:56		05:43:37	05:43:37
	121	05:43:37	05:43:37		05:43:48	05:43:48		05:44:31	05:44:31
	122	05:44:31	05:44:31		05:44:42	05:44:42		05:45:25	05:45:25
	123	05:47:09	05:47:10		05:47:27	05:47:26		05:47:56	05:47:56
	124	05:47:56	05:47:56		05:48:14	05:48:14		05:48:43	05:48:43
	125	05:53:11	05:53:11		05:53:26	05:53:25		05:54:04	05:54:04
	126	05:54:04	05:54:04		05:54:18	05:54:17		05:54:57	05:54:57
	127	05:54:57	05:54:57		05:55:11	05:55:10		05:55:52	05:55:52
	128	05:57:36	05:57:36		05:57:58	05:57:57		05:58:28	05:58:29
	129	05:58:28	05:58:29		05:58:48	05:58:47		05:59:18	05:59:19
	130	06:01:14	06:01:14		06:01:34	06:01:33		06:02:04	06:02:05
	131	06:02:04	06:02:05		06:02:23	06:02:22		06:02:56	06:02:57
	132	06:02:56	06:02:57		06:03:13	06:03:12		06:03:47	06:03:48
	133	06:03:47	06:03:48		06:04:06	06:04:05		06:04:41	06:04:41
	134	06:04:41	06:04:41		06:04:58	06:04:57		06:05:37	06:05:37
	135	06:07:17	06:07:18		06:07:33	06:07:32		06:08:08	06:08:08
	136	06:08:08	06:08:08		06:08:24	06:08:23		06:09:00	06:08:57
	137	06:09:00	06:08:57		06:09:16	06:09:14		06:09:51	06:09:52
	138	06:09:51	06:09:52		06:10:08	06:10:07		06:10:44	06:10:44
	139	06:10:44	06:10:44		06:10:58	06:10:57		06:11:37	06:11:38
	140	06:15:59	06:15:59		06:16:12	06:16:11		06:16:52	06:16:52
	141	06:16:52	06:16:52		06:17:05	06:17:04		06:17:45	06:17:45
	142	06:17:45	06:17:45		06:17:57	06:17:56		06:18:38	06:18:38
	143	06:18:38	06:18:38		06:18:50	06:18:49		06:19:31	06:19:31
	144	06:19:31	06:19:31		06:19:43	06:19:42		06:20:23	06:20:24
	145	06:29:10	06:29:10		06:29:26	06:29:25		06:26:55	06:29:56
	146	06:26:55	06:29:56		06:30:12	06:30:11		06:30:44	06:30:45
	147	06:35:07	06:35:07		06:35:31	06:35:29		06:35:58	06:35:59
	148	06:36:49	06:36:51		06:37:08	06:37:07		06:37:45	06:37:46
	149	06:37:45	06:37:46		06:38:00	06:37:59		06:38:37	06:38:38
	150	06:38:37	06:38:38		06:38:53	06:38:52		06:39:29	06:39:30
	151	06:39:29	06:39:30		06:39:45	06:39:44		06:40:21	06:40:22
	152	06:40:21	06:40:22		06:40:36	06:40:35		06:41:12	06:41:13
	153	06:41:12	06:41:13		06:41:28	06:41:27		06:42:05	06:42:06
	154	06:47:16	06:47:15		06:47:29	06:47:28		06:48:08	06:48:09
	155	06:50:45	N		06:51:12	N		06:51:34	N
	156	06:51:34	06:51:36		06:52:03	06:52:02		06:52:30	06:52:30
	157	06:52:30	06:52:30		06:52:53	06:52:51		06:53:21	06:53:21
	158	06:55:54	06:55:56		06:56:12	06:56:11		06:56:48	06:56:48
	159	06:56:48	06:56:48		06:57:09	06:57:08		06:57:38	06:57:39
	160	06:57:38	06:57:39		06:57:53	06:57:53		06:58:33	06:58:33

## Sheet: DLJ cheering coding
	Kt	DLJ No.	Contact (s)	Flight (s)	Height (m)	Set (c+f)		Lk	DLJ No.	Contact (s)	Flight (s)	Height (m)	Set (c+f)		Mb	DLJ No.	Contact (s)	Flight (s)	Height (m)	Set (c+f)		Mn	DLJ No.	Contact (s)	Flight (s)	Height (m)	Set (c+f)		SI	C-J No.	Contact (s)	Flight (s)	Height (m)	Set (c+f)		Kw	C-J No.	Contact (s)	Flight (s)	Height (m)	Set (c+f)
	Cheered	14	0.224	0.304	0.113325	0.528		Cheered	6	0.288	0.592	0.429756	0.88		Cheered	25	0.256	0.592	0.429756	0.848		Cheered	112	0.272	0.544	0.362892	0.816		Cheered	11	0.24	0.56	0.384552	0.8		Cheered	83	0.24	0.592	0.429756	0.832
	Cheered	15	0.208	0.656	0.5277	0.864		Cheered	7	0.224	0.624	0.477472	0.848		Cheered	26	0.208	0.624	0.477472	0.832		Cheered	113	0.304	0.528	0.341859	0.832		Cheered	12	0.256	0.608	0.4533	0.864		Cheered	84	0.256	0.576	0.40684	0.832
	Cheered	16	0.192	0.704	0.607749	0.896		Cheered	8	0.224	0.656	0.5277	0.88		Cheered	27	0.208	0.592	0.429756	0.8		Cheered	114	0.256	0.576	0.40684	0.832		Cheered	13	0.224	0.64	0.502272	0.864		Cheered	85	0.208	0.624	0.477472	0.832
	Cheered	17	0.176	0.672	0.553755	0.848		Cheered	19	0.288	0.592	0.429756	0.88		Cheered	28	0.24	0.608	0.4533	0.848		Cheered	43	0.256	0.608	0.4533	0.864		No-Cheer	125	0.24	0.608	0.4533	0.848		Cheered	86	0.208	0.608	0.4533	0.816
	Cheered	18	0.176	0.704	0.607749	0.88		Cheered	20	0.224	0.624	0.477472	0.848		Cheered	29	0.24	0.592	0.429756	0.832		No-Cheer	69	0.304	0.544	0.362892	0.848		No-Cheer	126	0.224	0.624	0.477472	0.848		No-Cheer	57	0.272	0.592	0.429756	0.864
	Cheered	79	0.192	0.656	0.5277	0.848		Cheered	21	0.208	0.672	0.553755	0.88		Cheered	30	0.208	0.608	0.4533	0.816		No-Cheer	70	0.288	0.56	0.384552	0.848		No-Cheer	127	0.224	0.656	0.5277	0.88		No-Cheer	58	0.224	0.56	0.384552	0.784
	Cheered	80	0.176	0.688	0.580438	0.864		Cheered	76	0.256	0.608	0.4533	0.864		Cheered	31	0.224	0.624	0.477472	0.848		No-Cheer	43	0.256	0.608	0.4533	0.864		No-Cheer	44	0.224	0.544	0.362892	0.768		No-Cheer	1	0.256	0.608	0.4533	0.864
	Cheered	81	0.192	0.656	0.5277	0.848		Cheered	77	0.208	0.64	0.502272	0.848		Cheered	32	0.256	0.64	0.502272	0.896									No-Cheer	45	0.272	0.624	0.477472	0.896		No-Cheer	2	0.224	0.608	0.4533	0.832
	Cheered	82	0.192	0.688	0.580438	0.88		Cheered	78	0.224	0.672	0.553755	0.896		No-Cheer	9	0.256	0.592	0.429756	0.848									No-Cheer	87	0.224	0.512	0.321454	0.736
	Cheered	92	0.224	0.624	0.477472	0.848		Cheered	98	0.272	0.608	0.4533	0.88		No-Cheer	10	0.256	0.592	0.429756	0.848									No-Cheer	88	0.256	0.592	0.429756	0.848
	Cheered	93	0.192	0.672	0.553755	0.864		Cheered	99	0.208					No-Cheer	50	0.288	0.608	0.4533	0.896									No-Cheer	89	0.224	0.656	0.5277	0.88
	Cheered	94	0.176	0.672	0.553755	0.848		Cheered	100		0.688	0.580438			No-Cheer	72	0.272	0.608	0.4533	0.88
	Cheered	95	0.176	0.672	0.553755	0.848		No-Cheer	39	0.208	0.544	0.362892	0.752		No-Cheer	73	0.224	0.592	0.429756	0.816
	Cheered	96	0.192	0.656	0.5277	0.848		No-Cheer	40	0.208	0.64	0.502272	0.848		No-Cheer	74	0.224	0.592	0.429756	0.816
	Cheered	97	0.192	0.672	0.553755	0.864		No-Cheer	41	0.208	0.624	0.477472	0.832		No-Cheer	75	0.24	0.608	0.4533	0.848
	Cheered	118	0.208	0.64	0.502272	0.848		No-Cheer	42	0.208	0.656	0.5277	0.864		No-Cheer	101	0.272	0.608	0.4533	0.88
	Cheered	119	0.192	0.672	0.553755	0.864		No-Cheer	68		0.592	0.429756			No-Cheer	102	0.224	0.624	0.477472	0.848
	Cheered	120	0.192	0.64	0.502272	0.832		No-Cheer	115	0.24	0.608	0.4533	0.848		No-Cheer	103	0.224	0.624	0.477472	0.848
	Cheered	121	0.176	0.688	0.580438	0.864		No-Cheer	116	0.208	0.624	0.477472	0.832		No-Cheer	104	0.208	0.608	0.4533	0.816
	Cheered	122	0.176	0.688	0.580438	0.864		No-Cheer	117	0.192	0.688	0.580438	0.88		No-Cheer	105	0.24	0.608	0.4533	0.848
	No-Cheer	3	0.208	0.64	0.502272	0.848		No-Cheer	154	0.208	0.624	0.477472	0.832		No-Cheer	106	0.24	0.592	0.429756	0.832
	No-Cheer	4	0.192	0.688	0.580438	0.88									No-Cheer	107	0.256	0.592	0.429756	0.848
	No-Cheer	33	0.192	0.656	0.5277	0.848									No-Cheer	108	0.24	0.592	0.429756	0.832
	No-Cheer	34	0.176	0.656	0.5277	0.832									No-Cheer	109	0.256	0.592	0.429756	0.848
	No-Cheer	35	0.192	0.656	0.5277	0.848									No-Cheer	110	0.24	0.608	0.4533	0.848
	No-Cheer	46	0.16	0.64	0.502272	0.8									No-Cheer	111	0.224	0.624	0.477472	0.848
	No-Cheer	47	0.192	0.672	0.553755	0.864									No-Cheer	147	0.384	0.432	0.228848	0.816
	No-Cheer	48	0.192	0.64	0.502272	0.832									No-Cheer	148	0.304	0.592	0.429756	0.896
	No-Cheer	49	0.208	0.656	0.5277	0.864									No-Cheer	149	0.24	0.592	0.429756	0.832
	No-Cheer	140	0.208	0.64	0.502272	0.848									No-Cheer	150	0.256	0.576	0.40684	0.832
	No-Cheer	141	0.208	0.64	0.502272	0.848									No-Cheer	151	0.256	0.576	0.40684	0.832
	No-Cheer	142	0.192	0.656	0.5277	0.848									No-Cheer	152	0.24	0.576	0.40684	0.816
	No-Cheer	143	0.192	0.656	0.5277	0.848									No-Cheer	153	0.256	0.592	0.429756	0.848
	No-Cheer	144	0.192	0.64	0.502272	0.832
